# Supplementary material for: Communities of Arbuscular Mycorrhizal Fungi and Their Effects on Plant Biomass Allocation Patterns in Degraded Karst Grasslands of Southwest China
Source: J Fungi (Basel). 2025 Jul 16;11(7):525. doi: 10.3390/jof11070525 (PMC12300158; doi:10.3390/jof11070525)
Supplement: Supplementary file 1 [file jof-11-00525-s001.zip]

Archive with 1 entries (1 files):
- jof-3731828-supplementary.pdf
